# Supplementary material for: A Hybrid of Amodiaquine and Primaquine Linked by Gold(I) Is a Multistage Antimalarial Agent Targeting Heme Detoxification and Thiol Redox Homeostasis
Source: Pharmaceutics. 2022 Jun 12;14(6):1251. doi: 10.3390/pharmaceutics14061251 (PMC9229949; doi:10.3390/pharmaceutics14061251)
Supplement: Supplementary file 1 [file pharmaceutics-14-01251-s001.zip]

Archive with 1 entries (1 files):
- pharmaceutics-1734642-supplementary.pdf
